# Supplementary material for: Ru@Carbon Nanotube Composite Microsponge: Fabrication in Supercritical CO2 for Hydrogenation of p-Chloronitrobenzene
Source: Nanomaterials (Basel). 2022 Feb 4;12(3):539. doi: 10.3390/nano12030539 (PMC8839890; doi:10.3390/nano12030539)
Supplement: Supplementary file 1 [file nanomaterials-12-00539-s001.zip]

Archive with 1 entries (1 files):
- nanomaterials-1567957-supplementary.pdf
